# Supplementary material for: Pervaporation and Gas Separation Properties of High-Molecular Ladder-like Polyphenylsilsesquioxanes
Source: Polymers (Basel). 2023 Aug 2;15(15):3277. doi: 10.3390/polym15153277 (PMC10422331; doi:10.3390/polym15153277)
Supplement: Supplementary file 1 [file polymers-15-03277-s001.zip]

Archive with 1 entries (1 files):
- polymers-2490834-supplementary.pdf
